# Supplementary material for: Genotype Change in Circulating JEV Strains in Fujian Province, China
Source: Viruses. 2023 Aug 26;15(9):1822. doi: 10.3390/v15091822 (PMC10536422; doi:10.3390/v15091822)
Supplement: Supplementary file 1 [file viruses-15-01822-s001.zip]

Archive with 2 entries (2 files):
- viruses-2551982-supplementary.pdf
- viruses-2551982-supplementary.pptx
